# Supplementary material for: Drivers of the association between armed conflict and intimate partner violence: A systematic review
Source: Glob Ment Health (Camb). 2026 Jun 15;13:e126. doi: 10.1017/gmh.2026.10248 (PMC13312369; doi:10.1017/gmh.2026.10248)
Supplement: Travers et al. supplementary material [file S2054425126102489sup001.zip]

Archive with 3 entries (3 files):
- Supp_file1_Search strategy.docx
- Supp_file2_MMAT for qualitative studies.docx
- Supp_file3_MMAT for quant studies.docx
